# Supplementary material for: Changes in Plasma Lipid Levels Following Cortical Spreading Depolarization in a Transgenic Mouse Model of Familial Hemiplegic Migraine
Source: Metabolites. 2022 Mar 1;12(3):220. doi: 10.3390/metabo12030220 (PMC8953552; doi:10.3390/metabo12030220)
Supplement: Supplementary file 1 [file metabolites-12-00220-s001.zip]

Archive with 1 entries (1 files):
- metabolites-1603668-supplementary.pdf
